# Supplementary material for: Iodide Analogs of Arsenoplatins—Potential Drug Candidates for Triple Negative Breast Cancers
Source: Molecules. 2021 Sep 6;26(17):5421. doi: 10.3390/molecules26175421 (PMC8434261; doi:10.3390/molecules26175421)
Supplement: Supplementary file 1 [file molecules-26-05421-s001.zip]

Archive with 1 entries (1 files):
- molecules-1342904-supplementary.pdf
